# Supplementary material for: Glutamic Acid at Position 168 Is a Constitutive Activator of Tank Binding Kinase 1 Catalytic Function
Source: Neuromolecular Med. 2025 Nov 5;27(1):73. doi: 10.1007/s12017-025-08894-6 (PMC12589330; doi:10.1007/s12017-025-08894-6)
Supplement: Supplementary file 2 — Supplementary Material 2 [file 12017_2025_8894_MOESM2_ESM.xlsx]

## Sheet: Supplemental table 1 - IKKA
	Residue	Sequence	HTP	LTP
	T23-p	EMRERLGtGGFGNVC	7	4
	K44-ub	LDLKIAIkSCRLELS	0	2
	K53-ub	CRLELSTkNRERWCH	0	2
	K105-ub	CSGGDLRkLLNkPEN	0	2
	K109-ub	DLRkLLNkPENCCGL	0	2
	K117-ub	PENCCGLkEsQILSL	0	1
	S119-ac	NCCGLkEsQILSLLS	1	0
	K139-ub	IRYLHENkIIHRDLk	0	2
	K146-ub	kIIHRDLkPENIVLQ	0	2
	K158-ub	VLQDVGGkIIHKIID	0	2
	S176-p	AKDVDQGsLCtsFVG	34	1
	T179-ac	VDQGsLCtsFVGTLQ	1	0
	S180-p	DQGsLCtsFVGTLQY	45	0
	K296-ub	GPVDLTLkQPRCFVL	1	4
	K322-ac	ILNMTSAkIISFLLP	0	1
	K366-ub	GISLDPRkPASQCVL	0	2
	K391-ub	VYLFDKSkTVYEGPF	0	1
	K415-ub	NYIVQDSkIQLPIIQ	0	1
	K438-ac	VHYVSGLkEDYSRLF	0	1
	T463-p	LRYNANLtKMKNTLI	0	2
	S473-p	KNTLISAsQQLKAKL	1	0
	T499	ERYSEQMTyGISSEk	0	1
	Y500-p	RYSEQMTyGISSEkM	0	1
	K506-ub	TyGISSEkMLKAWKE	0	2
	K569-ub	QRAIDLYkQLkHRPs	0	1
	K572-ub	IDLYkQLkHRPsDHS	0	1
	S576-p	kQLkHRPsDHSYSDS	0	1
	T593-p	MVKIIVHtVQSQDRV	0	1
	K602-ub	QSQDRVLkELFGHLS	0	1
	K615-ub	LSKLLGCkQkIIDLL	0	1
	K617-ub	KLLGCkQkIIDLLPk	0	1
	K624-ub	kIIDLLPkVEVALSN	0	1
	T722-ac	NCLGHLStIIHEANE	1	0

## Sheet: Supplemental table 2 - IKKB
	Residue	Sequence	HTP	LTP
	S4-p	____MSWsPsLTTQT	0	2
	S6-p	__MSWsPsLTTQTCG	0	2
	K18-ub	TCGAWEMkERLGtGG	0	1
	T23-p	EMkERLGtGGFGNVI	0	1
	K44-ub	TGEQIAIkQCRQELS	0	1
	K106-ub	CQGGDLRkYLNQFEN	0	2
	K147-ub	RIIHRDLkPENIVLQ	2	3
	K163-ub	GEQRLIHkIIDLGyA	1	0
	Y169-p	HkIIDLGyAkELDQG	1	1
	K171-ub	IIDLGyAkELDQGsL	1	0
	S177-p	AkELDQGsLCtsFVG	46	1
	T180-p	LDQGsLCtsFVGTLQ	0	1
	T180-ac	LDQGsLCtsFVGTLQ	1	0
	S181-p	DQGsLCtsFVGTLQy	79	2
	Y188-p	sFVGTLQyLAPELLE	6	0
	Y199-p	ELLEQQKyTVTVDYW	6	1
	K238-ub	WHSKVRQksEVDIVV	1	2
	S239-p	HSKVRQksEVDIVVs	0	1
	S246-p	sEVDIVVsEDLNGTV	0	1
	S256-p	LNGTVKFsssLPyPN	0	1
	S257-p	NGTVKFsssLPyPNN	0	1
	S258-p	GTVKFsssLPyPNNL	1	1
	Y261-p	KFsssLPyPNNLNsV	0	1
	S267-p	PyPNNLNsVLAERLE	0	1
	K301-ub	YGPNGCFkALDDILN	1	2
	K310-ub	LDDILNLkLVHILNM	1	1
	T324-p	MVTGTIHtyPVTEDE	0	1
	Y325-p	VTGTIHtyPVTEDEs	0	1
	S332-p	yPVTEDEsLQsLkAR	0	1
	S335-p	TEDEsLQsLkARIQQ	0	1
	K337-ub	DEsLQsLkARIQQDt	0	2
	T344-p	kARIQQDtGIPEEDQ	0	1
	K365-ub	GLALIPDkPAtQCIS	0	1
	T368-p	LIPDkPAtQCISDGK	0	1
	S393-p	LVFLFDNsKItyEtQ	0	1
	T396-p	LFDNsKItyEtQIsP	0	1
	Y397-p	FDNsKItyEtQIsPR	0	1
	T399-p	NsKItyEtQIsPRPQ	0	1
	S402-p	ItyEtQIsPRPQPEs	0	1
	S409-p	sPRPQPEsVsCILQE	0	2
	S411-p	RPQPEsVsCILQEPk	0	2
	K418-ub	sCILQEPkRNLAFFQ	2	4
	K428-ub	LAFFQLRkVWGQVWH	1	1
	S466	LRNNSCLSkMKNsMA	0	1
	K467-ub	RNNSCLSkMKNsMAs	0	1
	S471-p	CLSkMKNsMAsMsQQ	0	1
	S474-p	kMKNsMAsMsQQLKA	0	1
	S476-p	KNsMAsMsQQLKAKL	0	1
	T488-p	AKLDFFKtsIQIDLE	0	1
	S489-p	KLDFFKtsIQIDLEK	0	1
	S498	QIDLEKYSEQTEFGI	0	1
	T501	LEKYSEQTEFGITsD	0	1
	S507-p	QTEFGITsDkLLLAW	0	1
	K509-ub	EFGITsDkLLLAWRE	1	2
	K531-ub	CGRENEVkLLVERMM	0	1
	S550-p	DIVDLQRsPMGRkQG	0	5
	K555-ub	QRsPMGRkQGGtLDD	2	7
	T559-p	MGRkQGGtLDDLEEQ	0	1
	T583-p	EKPRDQRtEGDsQEM	0	1
	S587-p	DQRtEGDsQEMVRLL	0	1
	S600-p	LLLQAIQsFEkKVRV	0	2
	K603-ub	QAIQsFEkKVRVIyt	0	1
	Y609-p	EkKVRVIytQLSkTV	0	1
	T610-p	kKVRVIytQLSkTVV	0	1
	K614-ub	VIytQLSkTVVCKQK	1	1
	K628-ub	KALELLPkVEEVVsL	0	1
	S634-p	PkVEEVVsLMNEDEk	0	1
	K641-ub	sLMNEDEkTVVRLQE	1	1
	K652-ub	RLQEKRQkELWNLLk	0	1
	K659-ac	kELWNLLkIACSkVR	0	1
	K664-ub	LLkIACSkVRGPVsG	0	1
	S670-p	SkVRGPVsGsPDsMN	0	11
	S672-p	VRGPVsGsPDsMNAs	0	90
	S675-p	PVsGsPDsMNAsRLs	0	12
	S679-p	sPDsMNAsRLsQPGQ	1	5
	S682-p	sMNAsRLsQPGQLMS	1	1
	S689	sQPGQLMSQPStAsN	1	1
	S692	GQLMSQPStAsNsLP	1	0
	T693-p	QLMSQPStAsNsLPE	0	1
	S695-p	MSQPStAsNsLPEPA	0	1
	S697-p	QPStAsNsLPEPAkK	1	5
	P701	AsNsLPEPAkKSEEL	1	0
	K703-ub	NsLPEPAkKSEELVA	2	2
	S705	LPEPAkKSEELVAEA	1	0
	S733-p	TVREQDQsFtALDWs	2	2
	S733-gl	TVREQDQsFtALDWs	1	0
	T735-p	REQDQsFtALDWsWL	0	1
	S740-p	sFtALDWsWLQTEEE	1	1
	S750-p	QTEEEEHsCLEQAS_	2	0

## Sheet: Supplemental table 3 - TBK1
	Residue	Sequence	HTP	LTP
	K30-ac	VFRGRHKkTGDLFAI	2	2
	K30-ub	VFRGRHKkTGDLFAI	4	2
	K38	TGDLFAIKVFNNISF	0	1
	R54-me	RPVDVQMrEFEVLkK	1	0
	K60-ub	MrEFEVLkKLNHkNI	0	1
	K65-ub	VLkKLNHkNIVkLFA	0	1
	K69-ub	LNHkNIVkLFAIEEE	1	2
	R134-me	RENGIVHrDIKPGNI	1	0
	S151-p	VIGEDGQsVykLTDF	0	1
	Y153-p	GEDGQsVykLTDFGA	1	4
	K154-ac	EDGQsVykLTDFGAA	2	2
	K154-ub	EDGQsVykLTDFGAA	1	6
	S172-p	EDDEQFVsLyGTEEy	87	53
	Y174-p	DEQFVsLyGTEEyLH	1	4
	Y179-p	sLyGTEEyLHPDMYE	3	5
	R228-me	FRPFEGPrRNkEVMY	1	0
	K231-ub	FEGPrRNkEVMYkII	0	1
	K236-ac	RNkEVMYkIITGkPS	2	2
	K236-ub	RNkEVMYkIITGkPS	0	1
	K241-ac	MYkIITGkPSGAIsG	2	2
	K241-ub	MYkIITGkPSGAIsG	0	4
	S247-p	GkPSGAIsGVQkAEN	0	1
	K251-ac	GAIsGVQkAENGPID	2	2
	K251-ub	GAIsGVQkAENGPID	0	2
	T278-p	RGLQVLLtPVLANIL	0	1
	K291-ub	ILEADQEkCWGFDQF	0	1
	Y325-p	QMTAHKIyIHSYNTA	1	1
	Y340-p	TIFHELVyKQTkIIS	1	1
	K344-ub	ELVyKQTkIISSNQE	0	1
	Y354-p	SSNQELIyEGRRLVL	1	3
	K372-ub	RLAQHFPkTTEENPI	3	3
	Y394-p	LNTIGLIyEkISLPk	2	2
	K396-ub	TIGLIyEkISLPkVH	0	4
	K401-ub	yEkISLPkVHPRYDL	4	2
	K416-ub	DGDASMAkAITGVVC	0	1
	Y435-p	IASTLLLyQELMRKG	1	1
	K484-ub	KTVKVYEkLMKINLE	0	2
	S499	AAELGEISDIHtkLL	0	1
	T503-p	GEISDIHtkLLRLSS	0	1
	K504-ub	EISDIHtkLLRLSSs	0	4
	S511-p	kLLRLSSsQGTIETS	0	1
	S527-p	QDIDSRLsPGGSLAD	1	0
	K545-ub	HQEGTHPkDRNVEKL	0	1
	Y577-p	KAERRLAyNEEQIHk	2	2
	K584-ub	yNEEQIHkFDKQkLy	0	2
	K589-ub	IHkFDKQkLyyHATk	0	1
	Y591-p	kFDKQkLyyHATkAM	2	2
	Y592-p	FDKQkLyyHATkAMT	2	2
	K596-ub	kLyyHATkAMTHFTD	0	1
	K607-ac	HFTDECVkkYEAFLN	1	1
	K607-me	HFTDECVkkYEAFLN	1	1
	K608-ub	FTDECVkkYEAFLNk	0	1
	K615-ub	kYEAFLNkSEEWIRK	0	1
	K646-ac	DIEEEVSkyQEyTNE	2	2
	K646-ub	DIEEEVSkyQEyTNE	0	1
	Y647-p	IEEEVSkyQEyTNEL	1	1
	Y650-p	EVSkyQEyTNELQET	1	1
	K661-ub	LQETLPQkMFtASSG	1	3
	T664-p	TLPQkMFtASSGIkH	0	1
	K670-ub	FtASSGIkHTMTPIy	2	1
	Y677-p	kHTMTPIyPSSNTLV	1	1
	K691-ac	VEMTLGMkkLKEEME	2	2
	K692-ac	EMTLGMkkLKEEMEG	1	1
	K702-ub	EEMEGVVkELAENNH	0	1
	S716-p	HILERFGsLTMDGGL	2	20

## Sheet: Supplemental table 4 - IKKE
	Residue	Sequence	HTP	LTP
	K25-ub	GATASVYkARNKkSG	0	1
	K30	VYkARNKKSGELVAV	0	1
	K30-ub	VYkARNKkSGELVAV	1	1
	K61-ub	REFEVLRkLNHQNIV	0	1
	Y153-p	GEEGQSIykLTDFGA	1	1
	K154-ub	EEGQSIykLTDFGAA	0	3
	S172-p	DDDEKFVsVYGTEEy	8	4
	Y179-p	sVYGTEEyLHPDMYE	1	5
	K231-ub	FGGPRRNkEIMYRIT	0	1
	K231-sm	FGGPRRNkEIMYRIT	1	0
	K241-ub	MYRITTEkPAGAIAG	0	2
	K401-ub	DPALDVPkFVPKVDL	1	2
	K416-ub	QADYNTAkGVLGAGY	0	1
	T463-p	RTLEVARtsLLYLSS	0	1
	S464-p	TLEVARtsLLYLSSS	0	1
	T474-p	YLSSSLGtERFSsVA	0	1
	S479-p	LGtERFSsVAGTPEI	0	1
	K490-ub	TPEIQELkAAAELRS	0	1
	T501-p	ELRSRLRtLAEVLSR	1	0
	R508	tLAEVLSRCSQNITE	0	1
	K529	SLNRELVKSRDQVHE	0	1
	K549-ub	QIQCCLDkMNFIYKQ	0	2
	K578-ub	EQIHKLDkVNFSHLA	0	1
	K609-ub	ASLVTHGkRMRVVHE	0	1
	S664-p	RAKGAQAsPPPIAPy	0	10
	Y671-p	sPPPIAPyPsPTRkD	0	1
	S673-p	PPIAPyPsPTRkDLL	0	1
	K677-ub	PyPsPTRkDLLLHMQ	0	1
	A712	ERLNRVPAPPDV___	0	13
